# Supplementary material for: Potential Benefits of Epidermal Growth Factor for Inhibiting Muscle Degrative Markers in Rats with Alcoholic Liver Damage
Source: Int J Mol Sci. 2023 May 16;24(10):8845. doi: 10.3390/ijms24108845 (PMC10219006; doi:10.3390/ijms24108845)
Supplement: Supplementary file 1 [file ijms-24-08845-s001.zip]

Archive with 1 entries (1 files):
- ijms-2339942-supplementary.pdf
